# Supplementary material for: Sensitivity of dairy calf Salmonella enterica serotype Cerro isolates to infection-relevant stressors
Source: Microbiol Spectr. 2024 Aug 15;12(10):e00212-24. doi: 10.1128/spectrum.00212-24 (PMC11448428; doi:10.1128/spectrum.00212-24)
Supplement: Supplemental material — Raw data associated with Fig. 1 to 6. [file spectrum.00212-24-s0001.xlsx]

## Sheet: Fig 1 data growth curves
Fig 1a raw data: LB-Aerobic CFU/mL
Trial 1
2021-06-02
Time (hr)	ST4/74	C3	C4	C5	C6
0	10100000	11600000	16900000	13800000	13700000
1	19000000	13600000	50000000	36000000	31000000
2	56000000	112000000	105000000	122000000	124000000
3	340000000	920000000	840000000	550000000	600000000
4	1260000000	1190000000	1400000000	1490000000	1320000000
5	1900000000	1700000000	2600000000	2200000000	2100000000
6	2200000000	2000000000	2600000000	3200000000	2600000000
24	2400000000	2000000000	3200000000	2500000000	2100000000
Trial 2
2021-06-08
Time (hr)	ST4/74	C3	C4	C5	C6
0	12600000	14500000	12800000	13800000	17900000
1	18900000	38000000	20000000	34000000	18100000
2	35000000	99000000	99000000	99000000	109000000
3	330000000	420000000	430000000	490000000	700000000
4	1120000000	1040000000	1000000000	1310000000	2100000000
5	1360000000	1140000000	1800000000	1870000000	2000000000
6	1700000000	1710000000	2400000000	2400000000	2700000000
24	1740000000	2700000000	3100000000	4100000000	1150000000
Trial 3
2021-06-17
Time (hr)	ST4/74	C3	C4	C5	C6
0	17000000	10100000	16800000	19000000	21000000
1	15700000	18100000	15800000	17000000	16700000
2	45000000	57000000	93000000	117000000	79000000
3	240000000	300000000	400000000	560000000	420000000
4	960000000	1330000000	940000000	1360000000	1160000000
5	1660000000	1490000000	1650000000	1770000000	2060000000
6	2100000000	3200000000	2400000000	2000000000	2500000000
24	1490000000	4000000000	1800000000	3000000000	1680000000
Fig 1b raw data: M9-Aerobic CFU/mL
Trial 1
2021-06-30
Time (hr)	ST4/74	C3	C4	C5	C6
0	10500000	13200000	18700000	19000000	14000000
1	10000000	17900000	26000000	34000000	19000000
2	18000000	19200000	33000000	49000000	35000000
3	22000000	16000000	34000000	23000000	31000000
4	119000000	190000000	114000000	104000000	205000000
5	170000000	480000000	220000000	320000000	260000000
6	210000000	430000000	530000000	540000000	700000000
24	1500000000	1620000000	1610000000	1320000000	1260000000
Trial 2
2021-07-20
Time (hr)	ST4/74	C3	C4	C5	C6
0	13300000	16800000	16000000	20000000	15200000
1	13000000	24000000	27000000	27000000	17000000
2	40000000	29000000	27000000	43000000	40000000
3	36000000	37000000	31000000	42000000	41000000
4	149000000	133000000	129000000	151000000	171000000
5	250000000	340000000	250000000	270000000	270000000
6	370000000	850000000	910000000	570000000	440000000
24	1260000000	1820000000	1920000000	1510000000	1190000000
Trial 3
2021-07-21
Time (hr)	ST4/74	C3	C4	C5	C6
0	12400000	13200000	31000000	21000000	17400000
1	14300000	20400000	25000000	18400000	30000000
2	33000000	23000000	27000000	28000000	44000000
3	29000000	19000000	30000000	39000000	54000000
4	97000000	147000000	147000000	160000000	166000000
5	95000000	250000000	260000000	260000000	320000000
6	210000000	480000000	590000000	580000000	560000000
24	970000000	1280000000	1550000000	1370000000	1260000000
Fig 1c raw data: LB-Anaerobic CFU/mL
Trial 1
2021-08-16
Time (hr)	ST4/74	C3	C4	C5	C6
0	11400000	11100000	3900000	21000000	5100000
1	8100000	10400000	5500000	28000000	7500000
2	17900000	13000000	11900000	26000000	7800000
3	117000000	126000000	153000000	158000000	134000000
4	210000000	183000000	168000000	196000000	166000000
5	290000000	187000000	181000000	320000000	131000000
6	280000000	150000000	201000000	219000000	187000000
Trial 2
2021-08-19
Time (hr)	ST4/74	C3	C4	C5	C6
0	10800000	21000000	13100000	14200000	14300000
1	9500000	26000000	15400000	18400000	18000000
2	27000000	30000000	37000000	43000000	25000000
3	91000000	220000000	164000000	134000000	153000000
4	183000000	220000000	187000000	180000000	230000000
5	179000000	142000000	179000000	163000000	173000000
6	200000000	169000000	194000000	200000000	250000000
Trial 3
2021-08-23
Time (hr)	ST4/74	C3	C4	C5	C6
0	9900000	12000000	15500000	14700000	10600000
1	9500000	10400000	12600000	15600000	14400000
2	40000000	16500000	40000000	26000000	18400000
3	59000000	128000000	94000000	154000000	85000000
4	109000000	154000000	161000000	139000000	110000000
5	150000000	155000000	191000000	204000000	176000000
6	190000000	158000000	181000000	178000000	143000000

## Sheet: Fig 2 data swimming motility
Fig 2 raw data: swimming diameters
Trial 1
2021-06-22
	Plate 1				Plate 2
	Diameter 1 (mm)	Diameter 2 (mm)	Plate 1 Average		Diameter 1 (mm)	Diameter 2 (mm)	Plate 2 Average		Duplicate Average
ST4/74	35	35	35		35	35	35		35
∆motA	4	4	4		4	4	4		4
C3	17	17	17		17	17	17		17
C4	15	15	15		15	15	15		15
C5	14	14	14		15	15	15		14.5
C6	12	12	12		12	12	12		12
Trial 2
2021-07-03
	Plate 1				Plate 2
	Diameter 1 (mm)	Diameter 2 (mm)	Plate 1 Average		Diameter 1 (mm)	Diameter 2 (mm)	Plate 2 Average		Duplicate Average
ST4/74	53	53	53		52	53	52.5		52.75
∆motA	4	4	4		5	5	5		4.5
C3	24	24	24		24	23	23.5		23.75
C4	19	19	19		18	20	19		19
C5	18	18	18		19	18	18.5		18.25
C6	16	15	15.5		15	16	15.5		15.5
Trial 3
2021-07-05
	Plate 1				Plate 2
	Diameter 1 (mm)	Diameter 2 (mm)	Plate 1 Average		Diameter 1 (mm)	Diameter 2 (mm)	Plate 2 Average		Duplicate Average
ST4/74	35	33	34		40	40	40		37
∆motA	5	5	5		5	5	5		5
C3	17	17	17		18	18	18		17.5
C4	15	15	15		16	16	16		15.5
C5	15	15	15		15	16	15.5		15.25
C6	13	13	13		14	14	14		13.5

## Sheet: Fig 3 data biofilm
Fig 3 raw data: biofilm
OD550									Log transformed
	2021-08-20	2021-08-21	2021-08-23	2021-08-26	2021-08-31	2021-09-09				2021-08-20	2021-08-21	2021-08-23	2021-08-26	2021-08-31	2021-09-09
ST4/74	0.671	1.61	0.65	1.02	1.46	1.61			ST4/74	-0.173277	0.206826	-0.187087	0.00860017	0.164353	0.206826
∆csgD	0.033	0.034	0.042	0.034	0.087	0.041			∆csgD	-1.48149	-1.46852	-1.37675	-1.46852	-1.06048	-1.38722
C3	0.438	0.047	0.177	0.078	0.05	0.11			C3	-0.358526	-1.3279	-0.752027	-1.10791	-1.30103	-0.958607
C4	0.724	0.718	0.333	1.41	0.539	0.417			C4	-0.140261	-0.143876	-0.477556	0.149219	-0.268411	-0.379864
C5	0.775	2.06	0.582	0.727	0.36	0.289			C5	-0.110698	0.313867	-0.235077	-0.138466	-0.443697	-0.539102
C6	1.26	0.997	0.131	1.34	1.45	1.37			C6	0.100371	-0.00130484	-0.882729	0.127105	0.161368	0.136721
OD600
ST4/74	1.62	0.918	0.958	0.962	0.924	0.827			ST4/74	0.209515	-0.0371573	-0.0186345	-0.0168249	-0.034328	-0.0824945
∆csgD	0.866	0.982	1.61	1.34	0.937	0.992			∆csgD	-0.0624821	-0.00788851	0.206826	0.127105	-0.0282604	-0.00348833
C3	0.641	1.49	0.665	0.892	1.74	0.999			C3	-0.193142	0.173186	-0.177178	-0.0496351	0.240549	-0.000434512
C4	1.61	0.954	0.715	0.662	1.71	1.52			C4	0.206826	-0.0204516	-0.145694	-0.179142	0.232996	0.181844
C5	1.62	0.809	1.68	1.42	1.78	1.55			C5	0.209515	-0.0920515	0.225309	0.152288	0.25042	0.190332
C6	0.503	0.909	0.624	0.513	0.717	0.496			C6	-0.298432	-0.0414361	-0.204815	-0.289883	-0.144481	-0.304518

## Sheet: Fig 4 data acid and DOC
Fig 4a data: acid sensitivity CFU/mL
2021-10-26
strains	pH 6.7	pH 2.5
ST4/74	8000000	7000000
∆fur	7300000	900000
C3	23000000	90000
C4	18000000	420000
C5	10000000	330000
C6	12000000	560000
2021-10-27
strains	pH 6.7	pH 2.5
ST4/74	16000000	1500000
∆fur	16000000	310000
C3	12000000	100000
C4	9000000	100000
C5	16000000	700000
C6	11000000	300000
2021-10-28
strains	pH 6.7	pH 2.5
ST4/74	16000000	2800000
∆fur	11000000	600000
C3	15000000	50000
C4	15000000	180000
C5	11000000	220000
C6	15000000	120000
Acid percent survival
								% survival = [CFU/mL(pH2.5)/CFU/mL(pH6.7)]*100
	pH=6.7 (30 min)			pH=2.5 (30 min)							Avg % survival	SD % survival
ST4/74	8000000	16000000	16000000	7000000	1500000	2800000		87.5	9.375	17.5	38.125	42.9526
∆fur	7300000	16000000	11000000	900000	310000	600000		12.3288	1.9375	5.45455	6.5736	5.28525
C3	23000000	12000000	15000000	90000	100000	50000		0.391304	0.833333	0.333333	0.519324	0.273481
C4	18000000	9000000	15000000	420000	100000	180000		2.33333	1.11111	1.2	1.54815	0.681441
C5	10000000	16000000	11000000	330000	700000	220000		3.3	4.375	2	3.225	1.18927
C6	12000000	11000000	15000000	560000	300000	120000		4.66667	2.72727	0.8	2.73131	1.93334
Fig 4b data: DOC sensitivity CFU
Trial 1 (10/12/21)
								log transform
Treatment	ST4/74	∆tolC	C3	C4	C5	C6		Treatment	ST4/74	∆tolC	C3	C4	C5	C6
0	300000000	325000000	425000000	625000000	500000000	450000000		0	8.47712	8.51188	8.62839	8.79588	8.69897	8.65321
1% DOC	168000000	<250	163000000	425000	275000	90000000		1% DOC	8.22531	2.3962	8.21219	5.62839	5.43933	7.95424
Trial 2 (10/13/21)
Treatment	ST4/74	∆tolC	C3	C4	C5	C6		Treatment	ST4/74	∆tolC	C3	C4	C5	C6
0	525000000	375000000	250000000	625000000	525000000	800000000		0	8.72016	8.57403	8.39794	8.79588	8.72016	8.90309
1% DOC	250000000	<250	500000000	375000	1250000	47500000		1% DOC	8.39794	2.3962	8.69897	5.57403	6.09691	7.67669
Trial 3 (10/18/21)
Treatment	ST4/74	∆tolC	C3	C4	C5	C6		Treatment	ST4/74	∆tolC	C3	C4	C5	C6
0	255000000	300000000	400000000	550000000	400000000	350000000		0	8.40654	8.47712	8.60206	8.74036	8.60206	8.54407
1% DOC	155000000	500	135000000	625000	500000	108000000		1% DOC	8.19033	2.69897	8.13033	5.79588	5.69897	8.03342

## Sheet: Fig 5 data ROS and RNS
Fig 5a data: H2O2 sensitivity CFU/mL
2021-07-06									log transformed
[H202] (mM)	ST4/74	∆recA	C3	C4	C5	C6			[H202] (mM)	ST4/74	∆recA	C3	C4	C5	C6
0	15000000	18000000	8200000	15000000	16000000	10000000			0	7.17609	7.25527	6.91381	7.17609	7.20412	7
10	2600000	500	300000	180000	30	11900			10	6.41497	2.69897	5.47712	5.25527	1.47712	4.07555
2021-07-21
[H202] (mM)	ST4/74	∆recA	C3	C4	C5	C6			[H202] (mM)	ST4/74	∆recA	C3	C4	C5	C6
0	15000000	4700000	15000000	23000000	15000000	14000000			0	7.17609	6.6721	7.17609	7.36173	7.17609	7.14613
10	2200000	31000	<10	<10	1800	<10			10	6.34242	4.49136	0.954243	0.954243	3.25527	0.954243
2021-09-11
[H202] (mM)	ST4/74	∆recA	C3	C4	C5	C6			[H202] (mM)	ST4/74	∆recA	C3	C4	C5	C6
0	12000000	12000000	11000000	17000000	15000000	16000000			0	7.07918	7.07918	7.04139	7.23045	7.17609	7.20412
10	1800000	<10	12000	39000	220000	27000			10	6.25527	0.954243	4.07918	4.59106	5.34242	4.43136
Fig 5b data: NaOCl sensitivity CFU/mL
2021-12-02									log transformed
HOCl- (µg/mL)	ST4/74	∆yjiE	C3	C4	C5	C6			HOCl- (µg/mL)	ST4/74	∆yjiE	C3	C4	C5	C6
0	8000000	11000000	6000000	14000000	12000000	15000000			0	6.90309	7.04139	6.77815	7.14613	7.07918	7.17609
5	2800000	2000	150	900	<10	10			5	6.44716	3.30103	2.17609	2.95424	0.954243	1
2021-12-07
HOCl- (µg/mL)	ST4/74	∆yjiE	C3	C4	C5	C6			HOCl- (µg/mL)	ST4/74	∆yjiE	C3	C4	C5	C6
0	11000000	13000000	10000000	9000000	19000000	11000000			0	7.04139	7.11394	7	6.95424	7.27875	7.04139
5	24000	2100	<10	20	<10	40			5	4.38021	3.32222	0.954243	1.30103	0.954243	1.60206
2021-12-22
HOCl- (µg/mL)	ST4/74	∆yjiE	C3	C4	C5	C6			HOCl- (µg/mL)	ST4/74	∆yjiE	C3	C4	C5	C6
0	15000000	15000000	15000000	18000000	9000000	14000000			0	7.17609	7.17609	7.17609	7.25527	6.95424	7.14613
5	6000000	1300000	20	<10	3000	1000			5	6.77815	6.11394	1.30103	0.954243	3.47712	3
2021-12-23
HOCl- (µg/mL)	ST4/74	∆yjiE	C3	C4	C5	C6			HOCl- (µg/mL)	ST4/74	∆yjiE	C3	C4	C5	C6
0	13000000	11000000	5000000	11000000	13000000	12000000			0	7.11394	7.04139	6.69897	7.04139	7.11394	7.07918
5	140000	12000	<10	<10	<10	100			5	5.14613	4.07918	0.954243	0.954243	0.954243	2
2021-12-31
HOCl- (µg/mL)	ST4/74	∆yjiE	C3	C4	C5	C6			HOCl- (µg/mL)	ST4/74	∆yjiE	C3	C4	C5	C6
0	14000000	9000000	11000000	8000000	11000000	11000000			0	7.14613	6.95424	7.04139	6.90309	7.04139	7.04139
5	3300000	1000000	8400	220	50	20			5	6.51851	6	3.92428	2.34242	1.69897	1.30103
Fig 5C data: spermine-NONOate sensitivity CFU/mL
2021-09-23									log transform
[Spermine] µg/mL	ST4/74	∆phoQ	C3	C4	C5	C6			[Spermine] µg/mL	ST4/74	∆phoQ	C3	C4	C5	C6
0	22000000	7900000	31000000	26000000	27000000	21000000			0	7.34242	6.89763	7.49136	7.41497	7.43136	7.32222
250	14000000	2900000	17000000	18000000	11000000	16000000			250	7.14613	6.4624	7.23045	7.25527	7.04139	7.20412
2021-09-27
[Spermine] µg/mL	ST4/74	∆phoQ	C3	C4	C5	C6			[Spermine] µg/mL	ST4/74	∆phoQ	C3	C4	C5	C6
0	19000000	6000000	24000000	23000000	15000000	15000000			0	7.27875	6.77815	7.38021	7.36173	7.17609	7.17609
250	12000000	2800000	9000000	21000000	13000000	12000000			250	7.07918	6.44716	6.95424	7.32222	7.11394	7.07918
2021-11-24
[Spermine] µg/mL	ST4/74	∆phoQ	C3	C4	C5	C6			[Spermine] µg/mL	ST4/74	∆phoQ	C3	C4	C5	C6
0	8000000	7000000	11000000	13000000	20000000	16000000			0	6.90309	6.8451	7.04139	7.11394	7.30103	7.20412
250	6000000	3000000	17000000	12000000	11000000	8000000			250	6.77815	6.47712	7.23045	7.07918	7.04139	6.90309
2021-11-30
[Spermine] µg/mL	ST4/74	∆phoQ	C3	C4	C5	C6			[Spermine] µg/mL	ST4/74	∆phoQ	C3	C4	C5	C6
0	12000000	12000000	21000000	12000000	17000000	18000000			0	7.07918	7.07918	7.32222	7.07918	7.23045	7.25527
250	5800000	2000000	5600000	6300000	26000000	5900000			250	6.76343	6.30103	6.74819	6.79934	7.41497	6.77085

## Sheet: Table 2 data Abx diameter
Strain	Ampicillin T1	Amp T2	Amp T3	Average Amp (mm)	sd amp	Eryth 1	Eryth 2	Eryth 3	average E	sd E	Enro 1	Enro 2	Enro3	av enro	sd enro	tet 1	tet 2	Tet 3	av tet	sd tet	exc 1	ex 2	ex 3	av ex	sd ex
C3	27	28	29	28	1	12	10	10	10.6667	1.1547	35	33	36	34.6667	1.52753	30	30	30	30	0	30	30	31	30.3333	0.57735
C4	30	29	27	28.6667	1.52753	11	11	11	11	0	35	34	34	34.3333	0.57735	35	30	33	32.6667	2.51661	32	30	30	30.6667	1.1547
C5	28	28	28	28	0	11	10	11	10.6667	0.57735	35	33	33	33.6667	1.1547	35	32	32	33	1.73205	30	30	34	31.3333	2.3094
C6	31	29	29	29.6667	1.1547	8	11	11	10	1.73205	32	35	34	33.6667	1.52753	31	30	30	30.3333	0.57735	30	30	32	30.6667	1.1547

## Sheet: Fig 6 data Calf CI
Fig 6 data: Calf competitive infection
Calf Number		Inoculum		Ratio IN (ST4/74/S Cerro)	Fluid		Ratio Fluid (ST4/74/S Cerro)	Competitive Index (Fluid/IN)	log CI	Tissue-associated		Ratio Tissue-associated (ST4/74/S Cerro)	Competitive Index (T-a/ IN)	log CI	Intracellular		Ratio Intracellular (ST4/74/S Cerro)	Competitive Index (intracellular/IN)	log CI
		ST4/74 (Strep)	S Cerro (Nal)		ST4/74 (Strep)	S Cerro (Nal)				ST4/74 (Strep)	S Cerro (Nal)				ST4/74 (Strep)	S Cerro (Nal)
		CFU/mL	CFU/mL		CFU/mL	CFU/mL				CFU/mL	CFU/mL				CFU/mL	CFU/mL
UW7	JE1909 vs JE2830	224000000	172000000	1.30233	2660000000	300000000	8.86667	6.80833	0.833041	2560000	640	4000	3071.43	3.48734	1040000	7400	140.541	107.915	2.03308
	JE1909 vs JE2832	100000000	100000000	1	86000000	70000000	1.22857	1.22857	0.0894004	2120000	118000	17.9661	17.9661	1.25445	1380000	58000	23.7931	23.7931	1.37645
UW10	JE1909 vs JE2830	203000000	163000000	1.2454	187000000	142000000	1.3169	1.05741	0.0242448	2180000	147000	14.8299	11.9078	1.07583	1090000	35700	30.5322	24.516	1.38945
	JE1909 vs JE2832	187000000	152000000	1.23026	100000000	128000000	0.78125	0.635027	-0.197208	2730000	118000	23.1356	18.8054	1.27428	850000	5400	157.407	127.946	2.10703
UW12	JE1909 vs JE2830	176000000	170000000	1.03529	116000000	100000000	1.16	1.12045	0.0493942	1270000	306000	4.15033	4.00884	0.603019	334000	24100	13.8589	13.3865	1.12667
	JE1909 vs JE2832	164000000	138000000	1.18841	138000000	108000000	1.27778	1.0752	0.0314906	1200000	420000	2.85714	2.40418	0.380967	343000	9100	37.6923	31.7167	1.50129
UW13	JE1909 vs JE2830	222000000	142000000	1.56338	496000000	110000000	4.50909	2.88419	0.460024	870000	13800	63.0435	40.3251	1.60558	316000	4100	77.0732	49.2991	1.69284
	JE1909 vs JE2832	168000000	215000000	0.781395	261000000	187000000	1.39572	1.78619	0.251928	1140000	176000	6.47727	8.28937	0.918521	170000	1280	132.812	169.968	2.23037
